# Supplementary material for: The fungal expel of 5-fluorocytosine derived fluoropyrimidines mitigates its antifungal activity and generates a cytotoxic environment
Source: PLoS Pathog. 2022 Dec 27;18(12):e1011066. doi: 10.1371/journal.ppat.1011066 (PMC9829169; doi:10.1371/journal.ppat.1011066)
Supplement: S1 Data — (XLSX) [file ppat.1011066.s009.xlsx]

## Sheet: Fig 2B
	Hours	∆uprt			∆uprt∆udpB			∆uprt∆udpB udpBREC
No 5FU	24	0.462	0.468	0.47	0.456	0.452	0.47	0.458	0.472	0.474
	48	0.928	0.936	0.936	0.91	0.908	0.914	0.902	0.92	0.92
	72	1.388	1.394	1.4	1.34	1.352	1.352	1.36	1.38	1.376
	Hours	∆uprt			∆uprt∆udpB			∆uprt∆udpB udpBREC
With 5FU	24	0.268	0.266	0.27	0.332	0.334	0.338	0.306	0.308	0.306
	48	0.534	0.528	0.536	0.656	0.668	0.672	0.616	0.606	0.604
	72	0.8	0.796	0.8	1.006	1.018	1.008	0.928	0.918	0.918
	*Measurements in centimeters (cm).

## Sheet: Tables 1A and 1B
																	Average of technicall replicates									Average biological triplicates
	Mycelium	Area	Amount	Area	Amount	Area	Amount	Supernatant	Area	Amount	Area	Amount	Area	Amount	Recovery rate (%) related to the used amount of analyte		Mycelium	Amount	Amount	Amount	Supernatant	Amount	Amount	Amount		Mycelium	Amount	Amount	Amount	Supernatant	Amount	Amount	Amount		Mycelium	Amount	Amount	Amount	Supernatant	Amount	Amount	Amount
		mAU*min	nmol/mg Biomasse	mAU*min	nmol/mg Biomasse	mAU*min	nmol/mg Biomasse		mAU*min	nmol/mL biomass	mAU*min	nmol/mL biomass	mAU*min	nmol/mL biomass				nmol/mg biomass				nmol/mL					nmol/mg Biomasse				nmol/mL					SD				SD						Mycelium
																																														5FC			5FU
			5FC		5FU		5FUR			5FC		5FU		5FUR				5FC	5FU	5FUR		5FC	5FU	5FUR			5FC	5FU	5FUR		5FC	5FU	5FUR			5FC	5FU	5FUR		5FC	5FU	5FUR				nmolm/g ±SD
	5FC Myzell A1-1	0.097	0.06	0.325	0.272	0.519	0.234		9.196	60.9	2.365	20.6	n.d.		83.198		5FC Myzell A1	0.056	0.303	0.2705		61.25	19.9	#DIV/0!		5FC Myzell A	0.103667	0.289333	0.294833		64.25	17.9833	#DIV/0!		5FC Myzell A	0.0428525	0.0123423	0.0216583		4.2	1.66908	#DIV/0!		A	wt	0.103667	±	0.0428525	0.289333
	5FC Myzell A1-2	0.058	0.052	0.278	0.334	0.476	0.307		9.302	61.6	2.207	19.2	n.d.		82.879																													B	DfcyA	1.14117	±	0.0639733	#DIV/0!
wt	5FC Myzell A2-1	0.169	0.136	0.257	0.279	0.522	0.304		9.438	62.5	1.977	17.2	n.d.		81.857	wt	5FC Myzell A2	0.116	0.279	0.302		62.45	17.2	#DIV/0!	wt									wt										C	Duprt	0.0585	±	0.0182551	0.523
	5FC Myzell A2-2	0.129	0.096	0.279	0.279	0.559	0.3		9.427	62.4	1.972	17.2	n.d.		81.625																													D	∆urkA	0.258333	±	0.0411532	0.32695
	5FC Myzell A3-1	0.294	0.205	0.32	0.299	0.655	0.329		10.234	67.8	1.577	13.7	n.d.		83.999		5FC Myzell A3	0.139	0.286	0.312		69.05	16.85	#DIV/0!																				F	∆uprt∆urkA	#DIV/0!	±	#DIV/0!	0.499683
	5FC Myzell A3-2	0.088	0.073	0.243	0.273	0.49	0.295		10.61	70.3	2.299	20	n.d.		92.223																													H	∆urkA∆urhB	0.198667	±	0.047585	0.224167
	5FC Myzell B1-1	1.369	1.139	n.d.		n.d.			13.745	91	n.d.		n.d.		94.417		5FC Myzell B1	1.208	#DIV/0!	#DIV/0!		91.4	#DIV/0!	#DIV/0!		5FC Myzell B	1.14117	#DIV/0!	#DIV/0!		85.4833	#DIV/0!	#DIV/0!		5FC Myzell B	0.0639733	#DIV/0!	#DIV/0!		14.8378	#DIV/0!	#DIV/0!
	5FC Myzell B1-2	1.891	1.277	n.d.		n.d.			13.869	91.8	n.d.		n.d.		95.631
∆fcyA	5FC Myzell B2-1	1.466	0.986	n.d.		n.d.			10.227	67.7	n.d.		n.d.		70.658	∆fcyA	5FC Myzell B2	1.0805	#DIV/0!	#DIV/0!		68.6	#DIV/0!	#DIV/0!	∆fcyA									∆fcyA
	5FC Myzell B2-2	1.344	1.175	n.d.		n.d.			10.491	69.5	n.d.		n.d.		73.025
	5FC Myzell B3-1	1.308	1.174	n.d.		n.d.			14.569	96.5	n.d.		n.d.		100.022		5FC Myzell B3	1.135	#DIV/0!	#DIV/0!		96.45	n.a.	#DIV/0!
	5FC Myzell B3-2	1.142	1.096	n.d.		n.d.			14.564	96.4	n.d.		n.d.		99.688																															Supernatant
	5FC Myzell C1-1	0.12	0.085	0.461	0.44	n.d.			5.625	37.2	7.09	61.8	n.d.		100.575		5FC Myzell C1	0.058	0.4555	#DIV/0!		37.1	61.1	#DIV/0!		5FC Myzell C	0.0585	0.523	#DIV/0!		35.7667	54.8333	#DIV/0!		5FC Myzell C	0.0182551	0.0604132	#DIV/0!		5.03422	9.05626	#DIV/0!				nmol/mL ±SD
	5FC Myzell C1-2	0.037	0.031	0.421	0.471	n.d.			5.589	37	6.933	60.4	n.d.		98.906																													A	wt	64.25	±	4.2	17.9833
∆uprt	5FC Myzell C2-1	0.057	0.038	0.568	0.516	0.126			6.04	40	6.769	59	n.d.		100.662	∆uprt	5FC Myzell C2	0.0405	0.5415	#DIV/0!		40	58.95	#DIV/0!	∆uprt									∆uprt										B	DfcyA	85.4833	±	14.8378	#DIV/0!
	5FC Myzell C2-2	0.056	0.043	0.548	0.567	n.d.			6.034	40	6.765	58.9	n.d.		100.73																													C	Duprt	35.7667	±	5.03422	54.8333
	5FC Myzell C3-1	0.199	0.115	0.802	0.621	n.d.			4.557	30.2	5.09	44.3	n.d.		76.708		5FC Myzell C3	0.077	0.572	#DIV/0!		30.2	44.45	#DIV/0!																				D	∆urkA	57.5333	±	1.45717	25.3667
	5FC Myzell C3-2	0.075	0.039	0.752	0.523	n.d.			4.56	30.2	5.118	44.6	n.d.		76.486																													F	∆uprt∆urkA	26.3833	±	3.19779	75.6
	5FC Myzell D1-1	0.392	0.214	0.3457	0.3457	0.411	0.1616		8.874	58.8	2.99	26	0.728	3.4	90.3639		5FC Myzell D1	0.245	0.3135	0.1481		59.2	26.8	3.4		5FC Myzell D	0.258333	0.32695	0.184		57.5333	25.3667	3.41667		5FC Myzell D	0.0411532	0.0338427	0.0347622		1.45717	2.3539	0.32532		H	∆urkA∆urhB	56.1833	±	1.95342	19.55
	5FC Myzell D1-2	0.341	0.276	0.2813	0.2813	0.23	0.1346		9.006	59.6	3.166	27.6	0.727	3.4	92.6757
∆urkA	5FC Myzell D2-1	0.42	0.321	0.3296	0.3296	0.435	0.2395		8.689	57.5	2.609	22.7	0.661	3.1	85.9703	∆urkA	5FC Myzell D2	0.3045	0.36545	0.2175		56.5	22.65	3.1	∆urkA									∆urkA
	5FC Myzell D2-2	0.284	0.288	0.4013	0.4013	0.268	0.1955		8.38	55.5	2.592	22.6	0.662	3.1	83.8544
	5FC Myzell D3-1	0.264	0.2	0.2799	0.2799	0.351	0.1918		8.871	58.7	3.21	28	0.828	3.9	92.6151		5FC Myzell D3	0.2255	0.3019	0.1864		56.9	26.65	3.75
	5FC Myzell D3-2	0.32	0.251	0.3239	0.3239	0.32	0.181		8.325	55.1	2.906	25.3	0.767	3.6	86.2677
	5FC Myzell F1-1	n.d.		0.5062	0.5062	n.d.			4.639	30.7	8.696	75.7	n.d.		107.919		5FC Myzell F1	#DIV/0!	0.454	#DIV/0!		29.9	75.9	#DIV/0!		5FC Myzell F	#DIV/0!	0.499683	#DIV/0!		26.3833	75.6	#DIV/0!		5FC Myzell F	#DIV/0!	0.0646451	#DIV/0!		3.19779	1.52233	#DIV/0!
	5FC Myzell F1-2	n.d.		0.4018	0.4018	n.d.			4.396	29.1	8.739	76.1	n.d.		106.405
∆uprt∆urkA	5FC Myzell F2-1	n.d.		0.4733	0.4733	n.d.			3.568	23.6	8.819	76.8	n.d.		101.82	∆uprt∆urkA	5FC Myzell F2	#DIV/0!	0.4714	#DIV/0!		23.65	76.95	#DIV/0!	∆uprt∆urkA									∆uprt∆urkA
	5FC Myzell F2-2	n.d.		0.4695	0.4695	n.d.			3.579	23.7	8.854	77.1	n.d.		102.209																																		Limit of detection (n.d.)
	5FC Myzell F3-1	n.d.		0.5826	0.5826	n.d.			3.865	25.6	8.28	72.1	n.d.		99.4478		5FC Myzell F3	#DIV/0!	0.57365	#DIV/0!		25.6	73.95	#DIV/0!																									nmol/mg mycelium
	5FC Myzell F3-2	n.d.		0.5647	0.5647	n.d.			3.869	25.6	8.699	75.8	n.d.		103.094																														5FC				0.04
	5FC Myzell H1-1	0.205	0.09	0.329	0.19	0.687	0.2157		8.127	53.8	2.336	20.3	3.075	14.5	90.0871		5FC Myzell H1	0.251	0.2435	0.38805		54.3	21.15	12.7		5FC Myzell H	0.198667	0.224167	0.394767		56.1833	19.55	11.8833		5FC Myzell H	0.047585	0.03177	0.0458951		1.95342	1.6	0.911501			5FU				0.04
	5FC Myzel H1-2	0.474	0.412	0.26	0.297	0.904	0.5604		8.277	54.8	2.53	22	2.315	10.9	91.5082																														5FUR				0.15
∆urkA∆urhB	5FC Myzell H2-1	0.177	0.08	0.251	0.151	1.162	0.38		8.446	55.9	2.227	19.4	2.345	11.1	88.233	∆urkA∆urhB	5FC Myzell H2	0.158	0.2415	0.44365		56.05	19.55	10.9	∆urkA∆urhB									∆urkA∆urhB
	5FC Myzell H2-2	0.296	0.236	0.316	0.332	0.891	0.5073		8.484	56.2	2.261	19.7	2.273	10.7	89.8259
	5FC Myzell H3-1	0.197	0.106	0.203	0.144	0.603	0.2331		8.875	58.8	2.038	17.8	2.208	10.4	88.4493		5FC Myzell H3	0.187	0.1875	0.3526		58.2	17.95	12.05
	5FC Myzell H3-2	0.349	0.268	0.229	0.231	0.861	0.4721		8.695	57.6	2.077	18.1	2.91	13.7	92.3133
[truncated: 5 more columns]

## Sheet: Fig 3B
							Strains
		wt			∆fcyA			∆uprt			∆uprt∆urkA
	wt	1.36766	1.38163	1.28339	1.50008	1.54963	1.39713	1.44702	1.37528	1.30883	1.27974	1.59405	1.34004
Supernatants	∆fcyA	1.87343	1.8584	1.93796	11.4888	10.8991	12.439	4.49263	3.97372	4.39156	3.4179	2.82875	2.59414
	∆uprt	1.87886	1.94056	1.86305	10.0193	9.51288	9.49304	8.81153	8.58111	7.17302	8.32936	10.2364	9.92932
	∆uprt∆urkA	6.72626	7.31151	6.31757	11.6126	11.5452	11.8994	10.6199	10.5705	9.413	12.7239	12.1606	10.3431
	*Measurements after 8 h of incubation/treatment
	*Confluence (%) values.

## Sheet: Fig 4A and 4B
	A549 confluence measurements (supernatants added right after seeding the cells)
	Hours	Water			∆fcyA			∆uprt			∆uprt∆urkA			wt
	0	7.07361	7.50847	7.74404	8.2821	8.55071	7.86814	8.44542	7.77468	7.717	6.78436	8.20742	8.62472	8.79697	9.267	8.8746
	4	12.5843	12.6517	12.7243	14.9578	15.827	14.9628	16.0472	14.1087	14.592	14.0314	15.294	15.7294	15.9175	16.452	15.9215
	8	18.8443	18.9756	18.4406	22.3482	23.2865	22.0587	23.0231	20.7034	22.2273	19.5763	22.0282	23.0003	21.928	23.2153	22.4283
	12	24.7402	25.2443	25.6088	30.8885	32.9468	30.5089	31.6601	29.1482	30.0934	27.7049	30.2644	31.4455	28.1207	30.4836	29.1644
	16	32.2157	32.6388	33.4398	38.8776	39.3647	37.0968	38.5127	36.0622	38.0341	34.1958	36.8173	37.4683	33.5613	36.1903	35.5316
	20	39.7434	39.3618	39.6331	45.7826	48.7222	46.7525	46.5324	41.5299	44.1397	36.7505	43.7344	47.129	37.967	39.0624	38.1639
	24	44.8525	46.3849	47.9668	56.7483	58.7693	55.5316	52.5052	45.5529	48.0827	38.6793	48.0119	50.1044	41.3858	42.8978	41.1332
	28	57.3377	58.6555	57.4685	67.1228	69.9956	67.4336	55.3519	50.8639	52.543	49.7585	52.1016	54.7297	42.6283	45.5861	44.0611
	32	64.372	63.4567	64.6464	76.195	78.5506	75.7575	60.8766	54.1331	58.0412	48.2223	56.6516	59.2261	45.9966	48.0495	46.6724
	36	71.6268	72.449	71.6124	82.7535	83.1812	81.6167	63.3888	58.4511	56.1601	48.6067	57.5028	59.2872	48.518	49.362	48.5958
	40	81.583	82.4242	81.0924	88.2605	87.1823	84.5671	64.6668	59.5286	61.4751	53.9322	58.317	56.7395	48.9502	51.2437	49.963
	44	88.1951	88.1745	87.1415	92.5015	92.7553	92.8729	66.5678	61.5739	61.6933	56.3493	60.8186	64.3939	50.2376	52.5171	50.6833
	48	90.7808	90.7019	90.0728	93.1348	93.63	93.6424	64.3778	61.1276	55.7959	57.1695	60.0623	61.6808	49.6868	52.8954	51.498
	A549 confluence measurements (supernatants added after cell adherence)
	Hours	Water			∆fcyA			∆uprt			∆uprt∆urkA			wt
	0	19.3809	19.0608	19.2997	19.4385	19.6241	18.8972	20.0716	19.4876	19.4752	18.6239	17.7763	18.6369	20.6523	21.9693	20.4193
	4	27.3414	24.8046	27.2437	26.9886	27.0053	26.2844	26.8429	27.9664	26.9669	25.7279	25.0508	25.5602	28.6456	28.7289	30.7667
	8	34.6724	33.3133	34.9523	36.0701	33.9458	34.4401	35.5572	35.0036	34.7831	33.7572	32.5616	32.3466	36.543	36.803	39.2213
	12	42.409	39.7052	41.7747	44.4757	42.1057	41.6948	42.7665	43.2285	40.3908	40.1972	37.6477	37.3938	43.8982	43.456	46.4795
	16	50.7149	46.9599	48.767	55.5861	54.32	53.0628	53.0735	52.1072	51.031	49.2372	44.8111	44.6737	50.3082	49.9847	52.48
	20	61.1743	58.6305	59.6257	66.8768	66.0423	63.6333	61.0136	60.0309	59.7526	55.7056	51.7598	49.1585	54.6529	53.7183	58.1875
	24	71.7045	66.135	70.7493	77.4894	76.097	74.0356	69.7594	68.2769	65.7645	61.7454	56.6874	57.0265	58.5621	57.6794	61.2595
	28	75.8006	69.9493	75.6038	85.4184	83.7987	81.3281	69.5971	72.72	70.8033	66.0077	60.5437	51.9404	59.2003	60.9685	63.3919
	32	88.2169	84.6244	87.3266	89.4432	85.2818	86.8287	78.1254	73.4324	68.7394	67.0414	61.2565	62.9505	64.9408	59.7603	63.9097
	36	92.1735	90.6562	92.2304	91.5757	92.1336	91.0799	73.9007	72.9647	73.4327	64.7722	63.2626	63.2342	61.8001	65.665	64.9115
	40	96.2176	94.7854	96.1045	95.1176	94.0229	94.6492	74.1431	74.7123	73.8183	67.0815	65.1319	65.0774	66.571	62.4174	66.6245
	44	97.9306	97.0406	97.7169	98.2738	97.5448	96.8653	75.5681	77.2899	75.3274	73.4928	65.3598	67.1744	64.3066	64.0367	66.9518
	48	98.7281	98.0039	98.1333	98.967	98.0021	96.1819	74.6486	80.6742	75.4964	73.5615	62.8354	65.6603	65.2137	64.1522	67.7471
	*Confluence (%) values.
	Resazurin measurements (supernatants added right after seeding the cells)
	Supernatant	5FC-treated			Non treated
	Water	117803	117748	117454	117803	117748	117454
	∆fcyA	113858	117895	118313	117614	119413	119025
	wt	89767	91085	91862	105826	111308	110253
	∆uprt	100784	101336	100528	119449	120116	119855
	∆uprt∆urkA	97207	94710	97389	119720	118810	119052
	Resazurin measurements (supernatants added after cell adherence)
	Supernatant	5FC-treated			Non treated
	Water	117176	117010	117044	117176	117044	117010
	∆fcyA	113459	117243	112137	113861	119019	118683
	wt	98878	91030	85768	102321	99328	99301
	∆uprt	109313	109092	109429	120061	112031	119612
	∆uprt∆urkA	105304	107018	103011	120315	120181	119190
	*Measurements after 48 h of incubation/treatment.
	Values in RFU (Relative Fluorescence Units).

## Sheet: Fig 5A and S3A Table
									CLG (µg/mL)
				100	50	25	12.5	6.25	3.125	1.5625	0.78125	0.390625	0.195312	0
				1	2	3	4	5	6	7	8	9	10	11
		400	A	1.57269	1.72096	2.09692	2.1625	1.9583	2.02691	2.84557	2.87653	3.6332	3.774	4.11869
		200	B	1.77417	1.63865	1.60684	2.37082	2.91582	4.01507	4.52686	6.51137	7.95259	9.9035	11.6155
		100	C	2.04021	1.78475	2.59649	4.08306	4.94397	8.22439	16.0233	22.3496	29.9278	36.3952	50.691
	5FC	50	D	2.09116	2.32391	4.40418	13.8088	26.8747	39.4685	53.5011	58.8941	72.955	70.3601	88.7953
	(µg/mL)	25	E	2.62037	3.23865	17.6215	40.3686	52.3576	63.1376	80.5935	80.9239	85.6051	91.8593	83.4121
		12.5	F	2.7891	6.72304	47.1991	59.6438	62.0182	70.4281	75.8816	82.4347	92.5655	101.782	87.1925
		6.25	G	3.14024	17.4972	65.5513	68.3768	77.074	87.2261	87.4009	88.7905	86.1333	91.4214	80.7006
		0	H	2.96934	37.578	83.2476	79.9546	94.4525	91.1278	93.459	96.3954	100.815	103.003	102.521
									CLG (µg/mL)
				100	50	25	12.5	6.25	3.125	1.5625	0.78125	0.390625	0.195312	0
				1	2	3	4	5	6	7	8	9	10	11
		400	A	2.08942	1.85969	1.82728	1.79899	1.57967	1.97719	1.82518	1.70814	1.80839	1.79681	2.1139
		200	B	1.83046	1.8094	1.8108	1.71583	1.54758	2.00346	2.03323	2.19099	2.41459	2.21726	2.87451
		100	C	1.75951	1.62312	1.82565	1.8478	1.63423	1.85875	2.154	2.85951	2.34588	3.15903	4.3959
	5FU	50	D	1.46318	1.80163	1.78197	2.03354	2.26242	3.35185	3.60078	4.68788	4.22741	5.49341	10.8005
	(µg/mL)	25	E	2.14584	1.649	2.07737	2.66165	3.59168	5.25467	10.2561	14.3657	17.3154	23.9603	86.9601
		12.5	F	1.65071	1.86186	3.4814	5.45642	13.5314	29.0093	55.9328	70.4934	75.1295	85.2048	107.666
		6.25	G	1.8007	2.71317	6.62272	37.936	56.162	67.5108	94.9414	101.74	87.9979	99.4378	106.515
		0	H	4.16998	43.9426	91.0682	84.0189	75.2736	96.2155	92.3742	101.959	89.3059	83.6948	109.328
									CLG (µg/mL)
				100	50	25	12.5	6.25	3.125	1.5625	0.78125	0.390625	0.195312	0
				1	2	3	4	5	6	7	8	9	10	11
		2000	A	1.62442	1.59772	2.06743	4.30297	8.92521	19.8666	40.5004	57.7283	61.8897	74.9832	68.6548
		1000	B	1.73168	1.99504	3.27625	12.5889	24.7877	44.1181	56.3475	67.4328	72.4729	72.9397	88.8266
		500	C	1.87883	2.0544	5.75237	21.7292	40.5528	45.4408	68.952	71.3629	74.0166	89.9721	80.339
	5FUR	250	D	2.20877	2.39808	7.30228	22.4913	41.9727	52.5652	55.6725	72.136	63.1117	65.5051	81.1121
	(µg/mL)	125	E	2.48155	2.82428	8.27593	25.2642	46.8116	43.954	61.8951	76.524	81.6496	80.9259	75.3732
		62.5	F	2.57318	3.19992	10.6998	26.532	46.3968	54.8881	68.542	69.2912	75.8028	77.5779	84.4975
		31.25	G	2.31532	2.6239	11.7021	36.3478	55.6737	67.0675	68.5005	72.9569	76.0589	81.8883	86.5612
		0	H	3.25128	38.7623	60.8574	75.216	82.7385	89.465	90.0118	91.2907	98.7598	104.422	101.078
	*Checkerboards confluence measured after 24 h.
	*Confluence (%) values.

## Sheet: S3B Table
									CLG (µg/mL)
				100	50	25	12.5	6.25	3.125	1.5625	0.78125	0.390625	0.195312	0
				1	2	3	4	5	6	7	8	9	10	11
		400	A	1.32935	1.36084	1.94071	2.42643	2.29739	3.07111	4.67494	6.40624	9.16288	11.0168	17.1973
		200	B	1.40677	1.44898	1.70321	4.63253	6.59356	15.0669	37.036	64.2348	63.7949	78.0264	82.3915
		100	C	1.5087	1.45833	3.43569	18.1457	40.2634	59.6664	73.872	86.103	99.9113	102.004	112.979
	5FC	50	D	1.4659	2.25426	9.91831	60.122	84.4447	89.2313	96.2024	101.808	97.4572	111.892	121.168
	(µg/mL)	25	E	2.33802	3.51965	55.5228	77.7739	90.3162	98.2853	106.307	97.7519	97.6273	109.523	111.566
		12.5	F	2.33665	15.2294	72.3094	85.5994	87.9253	90.2778	94.3674	87.9776	99.1102	102.268	89.814
		6.25	G	3.17186	55.675	76.5954	76.5363	93.2287	92.511	88.9865	84.3294	85.7293	94.9204	98.6205
		0	H	19.1248	68.8016	70.7832	69.6248	68.0494	59.7054	65.0325	49.3847	55.4069	75.2369	63.7141
									CLG (µg/mL)
				100	50	25	12.5	6.25	3.125	1.5625	0.78125	0.390625	0.195312	0
				1	2	3	4	5	6	7	8	9	10	11
		400	A	1.41205	1.29443	1.67745	1.36141	1.22886	1.65277	1.45458	1.49085	1.68037	1.62516	2.10983
		200	B	1.06907	1.37829	1.5914	1.48743	1.53972	1.82438	2.37224	2.30722	2.42203	2.33543	3.82655
		100	C	1.3026	1.1659	1.52893	1.73674	1.54088	2.22105	2.80804	3.76257	3.61826	4.35108	13.6157
	5FU	50	D	1.17517	1.41771	1.43155	2.47481	3.22634	6.09066	10.5057	24.4474	21.9594	25.0365	63.3845
	(µg/mL)	25	E	1.70713	1.52656	2.12391	5.9419	16.2906	41.2126	55.7842	69.6579	66.3	76.626	95.2397
		12.5	F	1.18102	1.58415	3.8296	30.6796	53.5262	79.6631	85.8445	95.0846	82.552	96.4695	121.836
		6.25	G	1.63394	2.41795	17.5492	70.7474	81.297	91.1533	99.1371	95.9587	89.9521	89.9492	82.9239
		0	H	25.1071	59.7035	63.0444	57.15	52.7342	60.7709	48.9354	53.014	41.9333	49.2953	63.3421
									CLG (µg/mL)
				100	50	25	12.5	6.25	3.125	1.5625	0.78125	0.390625	0.195312	0
				1	2	3	4	5	6	7	8	9	10	11
		2000	A	1.46467	1.60282	4.38728	50.1143	70.1508	78.5677	74.1665	66.6139	71.7059	81.6493	79.2539
		1000	B	1.62997	1.94948	28.5562	73.9886	72.4852	78.5036	73.3789	103.363	83.2782	80.558	65.7193
		500	C	1.5935	2.77684	62.3646	82.117	73.5446	88.8872	96.6556	79.6493	100.152	88.4284	99.2237
	5FUR	250	D	1.98837	5.70585	66.1053	88.086	84.6573	98.3785	88.1213	87.5159	91.7197	93.9705	97.4168
	(µg/mL)	125	E	2.65346	16.8643	65.056	86.0653	84.5198	79.4735	84.3783	75.869	92.5855	93.02	90.6141
		62.5	F	3.15211	23.2971	67.0038	84.1641	79.9255	81.8397	89.6506	85.7618	88.666	91.2552	99.5711
		31.25	G	3.32966	19.8746	76.994	89.1602	87.7506	84.67	80.6433	85.9597	96.084	108.868	109.815
		0	H	20.1936	65.3573	56.2683	53.2809	57.4441	63.5987	57.1574	59.8666	65.812	62.8286	55.7645
	*Checkerboards confluence measured after 48 h.
	*Confluence (%) values.
